# Supplementary material for: Bioengineering approaches to dynamic impact analysis for cranial fracture interpretation in arcaheology
Source: Sci Rep. 2026 Feb 11;16:8327. doi: 10.1038/s41598-026-38313-0 (PMC12966295; doi:10.1038/s41598-026-38313-0)
Supplement: Supplementary file 1 — Supplementary Material 1 [file 41598_2026_38313_MOESM1_ESM.xlsx]

## Sheet: Database usage guide
		BIOENGINEERING APPROACHES TO DYNAMIC IMPACT ANALYSIS FOR CRANIAL FRACTURE INTERPRETATION IN ARCAHEOLOGY																		Fracture Criteria
	Daniel Rodríguez-Iglesias1*, Ana Pantoja-Pérez1,2, Ángel De La Rosa3, Pedro Latorre-Carmona4, Nohemi Sala1,2
		1 Centro Nacional de Investigación sobre Evolución Humana (CENIEH), Burgos, Spain.
		2 Centro UCM-ISCIII de Evolución y Comportamiento Humanos, Avd/ Monforte de Lemos, 5, Pabellón 14, 28029 Madrid, Spain.
		3 Departamento de Tecnología Química, Energética y Mecánica, DIMME, Grupo de Durabilidad e Integridad Mecánica de Materiales Estructurales, Universidad Rey Juan Carlos, Madrid, Spain.
		4 Departamento de Ingeniería Informática, Universidad de Burgos, Avda. Cantabria s/n, Burgos, 09006, Spain.
		* Corresponding author: r.iglesiasdaniel@gmail.com / https://orcid.org/0000-0002-9644-7477
					Database usage guide
	1	The data are organized according to experimental design. Consequently, if the same article is referenced on multiple occasions, it is because different experiments were conducted with varying implements.
	2	In the event that a study is comprised of multiple experiments, each will be listed individually in the "Experiment" column. Consequently, the study will be referenced in the same column with a number in front (1), (2), (3), and so forth.
	3	If a study is indicated by a red reference, it is because the original study contains calculation errors, and therefore, its use is discouraged. The errors can be identified on sheet "Recalculated Data", where the data were recalculated, and these data can be used instead.
	4	The energy data presented in the database correspond to the energy absorbed by the skull upon impact. It should be noted that the data marked with an asterisk (*) represent the impact energy, rather than the energy absorbed.
	5
		In cases where a fracture could not be interpreted, this was due to a lack of characterization of the fractures in the article in question, or because the criteria used in the article were too ambiguous. In this regard, the "original fracture classification" column will indicate the presence of a fracture, whereas the primary fracture column will indicate that an "interpretation is not possible".
	6	With regard to the linear fractures, it was not indicated whether they were of a simple or curvilinear nature. This was due to the necessity of avoiding the introduction of unnecessary complexity into the interpretations. Nevertheless, the presence of diastatic linear fractures was indicated.															Morphology of cranial vault fractures. a Notch. b Linear fractures. c Depressed and comminuted fracture. d Penetrating fracture. e Perforating fracture. f Concentric and radial fractures.

## Sheet: Data Base
Experiment			Individual	Test Number	Sex	Age	Treatment	Soft Thissues Thickness: mm	Cranial Thickness: mm	Peak force: N	Energy absorbed: J	Velocity: m/s	Fracture	Original Fracture Classification		Primary Fracture	Secondary or Radial Fracture	Terciary or Concentric Fracture	Comminuted Fracture	Fracture Site	Blow Site	Impact system		Height Dropped: cm	Weight of Striker: kg	Size impactor	Additional Comments
Nahum et al. (1968).			1	7	M	81	Embalmed	-	-	2517.69	-	-	1	Comminuted and/or depressed		Depressed	0	0	1	Temporo-parietal	Temporo-parietal	Drop tower (Specimens were supported by 10.16 to 12.7 cm of soft foam rubber).		-	-	6.45 cm2 circular disk.	-
				8						2215.21	-	-	1	Minimal detectable change, usually a hairline crack or a notch		Notch	0	0	0					-	-
			2	18	M	81	Embalmed	-	-	5115.45	-	-	1	Readily detectable fracture		Linear	0	0	0					-	-
				34						3634.2	-	-	1	Readily detectable fracture		Linear	0	0	0					-	-
			3	21	M	75	Unembalmed	-	-	3683.13	-	-	1	Minimal detectable change, usually a hairline crack or a notch		Notch	0	0	0					50.8	7.03068
				24						3549.68	-	-	1	Readily detectable fracture		Linear	0	0	0					289.56	1.19748
			4	56	F	68	Embalmed	-	-	3411.79	-	-	1	Minimal detectable change, usually a hairline crack or a notch		Notch	0	0	0					-	-
				59						2450.97	-	-	1	Minimal detectable change, usually a hairline crack or a notch		Notch	0	0	0					-	-
			5	64	M	70	Unembalmed	-	-	5933.93	-	-	1	Minimal detectable change, usually a hairline crack or a notch		Notch	0	0	0					-	-
				66						4901.94	-	-	1	Minimal detectable change, usually a hairline crack or a notch		Notch	0	0	0					-	-
			6	84	F	71	Embalmed	-	-	2913.59	-	-	1	Readily detectable fracture		Linear	0	0	0					-	-
				86						2704.52	-	-	1	Minimal detectable change, usually a hairline crack or a notch		Notch	0	0	0					-	-
			7	106	F	70	Unembalmed	-	-	2642.24	-	-	1	Comminuted and/or depressed		Depressed	0	0	1					-	-
				109						2642.24	-	-	1	Comminuted and/or depressed		Depressed	0	0	1					-	-
			8	121	F	60	Embalmed	-	-	2855.76	-	-	1	Minimal detectable change, usually a hairline crack or a notch		Notch	0	0	0					-	-
				129						1699.22	-	-	0	None		None	0	0	0	None				-	-
			9	142	F	55	Unembalmed	-	-	3300.58	-	-	1	Comminuted and/or depressed		Depressed	0	0	1	Temporo-parietal				-	-
				152						3113.76	-	-	0	None		None	0	0	0	None				-	-
			10	164	F	61	Unembalmed	-	-	3923.33	-	-	1	Minimal detectable change, usually a hairline crack or a notch		Notch	0	0	0	Temporo-parietal				-	-
				175						4385.95	-	-	1	Comminuted and/or depressed		Depressed	0	0	1					-	-
			1	3	M	81	Embalmed	-	-	5311.18	-	-	1	Minimal detectable change, usually a hairline crack or a notch		Notch	0	0	0	Frontal	Frontal			-	-
				4						4795.18	-	-	1	Comminuted and/or depressed		Depressed	0	0	1					-	-
			2	16	M	81	Embalmed	-	-	7117.15	-	-	0	None		None	0	0	0	None				-	-
				17						6672.33	-	-	1	Minimal detectable change, usually a hairline crack or a notch		Notch	0	0	0	Frontal				-	-
			3	25	M	75	Unembalmed	-	-	6316.48	-	-	1	Minimal detectable change, usually a hairline crack or a notch		Notch	0	0	0					-	-
				94						5471.31	-	-	1	Readily detectable fracture		Linear	0	0	0					-	-
			4	47	F	68	Embalmed	-	-	3772.09	-	-	1	Comminuted and/or depressed		Depressed	0	0	1					-	-
				50						2668.93	-	-	1	Comminuted and/or depressed		Depressed	0	0	1					-	-
			5	74	M	70	Unembalmed	-	-	8851.96	-	-	1	Readily detectable fracture		Linear	0	0	0					-	-
				76						6716.81	-	-	1	Readily detectable fracture		Linear	0	0	0					-	-
			6	89	F	71	Embalmed	-	-	4670.63	-	-	1	Minimal detectable change, usually a hairline crack or a notch		Notch	0	0	0					-	-
				91						2802.38	-	-	1	Minimal detectable change, usually a hairline crack or a notch		Notch	0	0	0					-	-
			7	102	F	70	Unembalmed	-	-	4359.26	-	-	1	Minimal detectable change, usually a hairline crack or a notch		Notch	0	0	0					-	-
				103						3914.44	-	-	1	Minimal detectable change, usually a hairline crack or a notch		Notch	0	0	0					-	-
			8	117	F	60	Embalmed	-	-	4216.91	-	-	0	None		None	0	0	0	None				-	-
				124						3585.27	-	-	1	Minimal detectable change, usually a hairline crack or a notch		Notch	0	0	0	Frontal				-	-
			9	141	F	55	Unembalmed	-	-	6227.51	-	-	1	Minimal detectable change, usually a hairline crack or a notch		Notch	0	0	0					-	-
				147						3629.75	-	-	1	Minimal detectable change, usually a hairline crack or a notch		Notch	0	0	0					-	-
			10	160	F	61	Unembalmed	-	-	5159.94	-	-	1	Minimal detectable change, usually a hairline crack or a notch		Notch	0	0	0					-	-
				173						3772.09	-	-	1	Minimal detectable change, usually a hairline crack or a notch		Notch	0	0	0					-	-
Schneider and Nahum (1972).			18	-	M	73	Embalmed	-	-	3290	36	5.44	0	None		None	0	0	0	None	Temporo-parietal	Drop tower (The specimen heads were supported by wedges of soft polyurethane padding. With the exception of specimens 30 through 42, all experiments were performed on intact cadavers in the supine position using an unconstrained free-falling mass. In these latter specimens (30 through 42), the drop weight assembly was guided by a pair of braided steel wires. In addition, two Plexiglas cross membe…		-	2.41	6.45 cm2 circular disk.	-
				-						5920	43.4	5.97	0	None		None	0	0	0					-	2.9
			19	-	M	64	Embalmed	-	-	2360	17.9	4.87	0	None		None	0	0	0					-	1.5
				-						4580	43.2	5.97	1	Readily detectable fracture		Linear	0	0	0	Temporo-parietal				-	2.41
			20	-	M	80	Embalmed	-	-	4330	43.2	5.97	1	Comminuted, and/or depressed fractures		Depressed	0	0	1					-	2.41
				-						1340	11.2	3.86	0	None		None	0	0	0	None				-	1.5
			21	-	F	45	Unembalmed	-	-	5920	52.1	5.97	0	None		None	0	0	0					-	2.9
				-						3920	22.4	5.44	0	None		None	0	0	0					-	1.5
			27	-	F	63	Unembalmed	-	-	2740	43.2	5.97	1	Comminuted, and/or depressed fractures		Depressed	0	0	1	Temporo-parietal				-	2.41
				-						3240	26.9	5.97	1	Comminuted, and/or depressed fractures		Depressed	0	0	1					-	1.5
			29	-	F	57	Unembalmed	-	-	5200	26.9	5.97	1	Minimal detectable change, not clinically significant		Notch	0	0	0					-	1.5
				-						5160	22.4	5.44	1	Minimal detectable change, not clinically significant		Notch	0	0	0					-	1.5
			30	-	F	52	Unembalmed	-	-	2850	26.3	5.44	1	Comminuted, and/or depressed fractures		Depressed	0	0	1					-	1.76
				-						2620	23.7	5.17	0	None		None	0	0	0	None				-	1.76
			31	-	M	51	Unembalmed	-	-	4940	26.3	5.44	0	None		None	0	0	0					-	1.76
				-						2960	56.5	5.97	1	Comminuted, and/or depressed fractures		Depressed	0	0	1	Temporo-parietal				-	3.15
			34	-	M	64	Unembalmed	-	-	3640	16.2	5.44	1	Minimal detectable change, not clinically significant		Notch	0	0	0					-	1.08
				-						2450	47	4.87	0	None		None	0	0	0	None				-	3.15
			35	-	M	64	Embalmed	-	-	3120	16.2	5.44	0	None		None	0	0	0					-	1.08
				-						3820	31.8	5.44	1	Minimal detectable change, not clinically significant		Notch	0	0	0	Temporo-parietal				-	2.12
			38	-	M	72	Embalmed	-	-	1740	19.3	5.97	0	None		None	0	0	0	None				-	1.08
				-						2400	31.8	5.44	1	Comminuted, and/or depressed fractures		Depressed	0	0	1	Temporo-parietal				-	2.12
			39	-	M	76	Embalmed	-	-	3740	28.6	5.17	1	Readily detectable fracture		Linear	0	0	0					-	2.12
				-						2360	42.5	5.17	0	None		None	0	0	0	None				-	3.15
			40	-	M	58	Embalmed	-	-	3780	31.8	5.44	0	None		None	0	0	0					-	2.12
			41	-	M	71	Embalmed	-	-	2120	28.6	5.17	1	Comminuted, and/or depressed fractures		Depressed	0	0	1	Temporo-parietal				-	2.12
				-						1960	51.8	5.72	0	None		None	0	0	0	None				-	3.15
			42	-	F	49	Unembalmed	-	-	4050	21	4.87	1	Readily detectable fracture		Linear	0	0	0	Temporo-parietal				-	1.76
				-						3000	51.8	5.72	0	None		None	0	0	0	None				-	3.15
			18	-	M	73	Unembalmed	-	-	5750	46.7	5.44	1	Comminuted, and/or depressed fractures		Depressed	0	0	1	Frontal	Frontal			-	3.12
				-						6190	56	5.97	1	Comminuted, and/or depressed fractures		Depressed	0	0	1					-	3.12
			19	-	M	64	Embalmed	-	-	4630	37.3	4.87	1	Minimal detectable change, not clinically significant		Notch	0	0	0					-	3.12
				-						9880	56	5.97	1	Minimal detectable change, not clinically significant		Notch	0	0	0					-	3.12
			20	-	M	80	Embalmed	-	-	5920	56	5.97	1	Readily detectable fracture		Linear	0	0	0					-	3.12
			30	-	F	52	Unembalmed	-	-	6150	37.3	4.87	0	None		None	0	0	0	None				-	3.12
				-						6360	46.7	5.44	1	Minimal detectable change, not clinically significant		Notch	0	0	0	Frontal				-	3.12
			31	-	M	51	Unembalmed	-	-	4680	53.6	5.85	1	Readily detectable fracture		Linear	0	0	0					-	3.12
				-						4320	53.6	5.85	1	Readily detectable fracture		Linear	0	0	0					-	3.12
			34	-	M	64	Unembalmed	-	-	7440	37.3	4.87	0	None		None	0	0	0	None				-	3.12
				-						7210	46.7	5.44	0	None		None	0	0	0					-	3.12
			35	-	M	64	Embalmed	-	-	7840	46.7	5.44	1	Comminuted, and/or depressed fractures		Depressed	0	0	1	Frontal				-	3.12
			38	-	M	72	Embalmed	-	-	4380	46.7	5.44	1	Readily detectable fracture		Linear	0	0	0					-	3.12
			39	-	M	76	Embalmed	-	-	5010	46.7	5.44	1	Readily detectable fracture		Linear	0	0	0					-	3.12
				-						4140	54.8	5.89	1	Minimal detectable change, not clinically significant		Notch	0	0	0					-	3.15
			40	-	M	58	Embalmed	-	-	5300	51.4	5.72	0	None		None	0	0	0	None				-	3.12
				-						5250	56	5.97	0	None		None	0	0	0					-	3.12
			42	-	F	49	Unembalmed	-	-	6100	37.3	4.87	1	Minimal detectable change, not clinically significant		Notch	0	0	0	Frontal				-	3.12
Yoganandan et al. (1995).			10	-	F	61	Unembalmed human heads	-	-	10009	43.48	7.3	1	Circular fracture - superior to lambda		Interpretation is not possible	Interpretation is not possible	Interpretation is not possible	Interpretation is not possible	Parietal	Occipital	Pneumatic piston (Electrohydraulic piston with a hemispherical anvil rigidly attached. The specimens were supported on a rigid platform and held at the auditory meatus. Rigid impact conditions).		Pneumatic piston	-	A hemispherical anvil with an area of 72.38 cm2*.	The area was calculated.
			8	-	F	67		-	-	13600	23.51	7.1	1	Multiple fracture - frontal bone, LeFort III		Interpretation is not possible	Interpretation is not possible	Interpretation is not possible	Interpretation is not possible	Frontal and facial	Frontal				-
			9	-	F	50		-	-	13579	40	7.6	1	Multiple fracture - through vertex, frontal, temporal bones		Interpretation is not possible	Interpretation is not possible	Interpretation is not possible	Interpretation is not possible	Vertex, frontal and temporal	Vertex				-
			7	-	M	65		-	-	14034	31.46	7.2	1	Linear fracture - vertex to right orbit, frontal bone		Linear	0	0	0	Vertex and frontal					-
			11	-	M	-		-	-	8809	15.59	7.8	1	Multiple fracture - parietal bone, bilateral		Interpretation is not possible	Interpretation is not possible	Interpretation is not possible	Interpretation is not possible	Parietal					-
			12	-	F	78		-	-	11595	14.06	8	1	Circular fracture - vertex region		Interpretation is not possible	Interpretation is not possible	Interpretation is not possible	Interpretation is not possible	Vertex					-
Kroman et al. (2011).			1	1	F	79	Previously frozen human heads. Soft tissue is removed except where they will be impacted.	-	-	5475.76	-	-	1	All fractures recorded were radiating from the impact site.		-	1	0	0	Parietal	Parietal	Drop tower (The skulls were stabilized underneath by a wooden support board that was scored with a saw collinearly along the impact direction such that the beam would completely fail well before fracture initiation of the skulls. An overlap was created to allow the impactor to fall further than the initial point of contact with the skull. Styrofoam squares were placed in the drop tower to slow th…		196	8.58	-	-
			2	2	F	61		-	-	6271.99	-	-	1	Fractures were formed at the point of impact and radiated into the squamosal suture. Additional small fractures were noted in a circular concentric pattern.		-	1	1	0					282	8.58
			3	3	M	61		-	-	6227.51	-	-	1	The only resulting fracture was a very small fracture affecting the outer table in a small stellate pattern directly under the main impact site.		Notch	0	0	0					282	8.58
			4	4	M	71		-	-	6227.51	-	-	0	No visible fractures		None	0	0	0	None				282	8.58
(1) Fenton et al. (2015).			16-3779	-	-	-	Fresh human cadaver heads	-	-	5248	58.6	6.03	1	A linear fracture initiates at the POI and travels to the coronal suture.		Linear	0	0	1	Parietal and temporal	Low mid-parietal	Pneumatic piston (These experiments are called "free motion" impacts because the trolley on which the head was placed was free to move away from the impactor after the blow, so this allow for rotation of the head about the neck and translation of the head away from the impactor after contact. Each head was secured to a support plate at the C4 vertebra and supported in an upright position with tet…		Pneumatic piston	6.27	Small focal surface, aluminum circular impactor, with an area of 6.45 cm2*.	The area was calculated.
														A diastatic fracture of the sphenotemporal suture forms.		Linear (diastatic)
														Peripheral linear fractures travel from this suture into the temporal bone.		Linear
														The impact also produces a circular depressed fracture at the POI.		Depressed
			17-0006	-	-	-		-	-	5723.1	60.2	5.79	1	A peripheral linear fracture initiates in the temporal and travels back toward the POI.		Linear	0	0	1	Parietal and temporal					6.27
														Three linear fractures initiate at the POI and propagate away. The longest of these linear fractures travels toward pterion.		Linear
			17-3757	-	-	-		-	-	10855.6	47.7	5.85	1	Peripheral-linear fractures initiate in the inferior temporal bone and propagate superiorly to the squamosal suture.		Linear	0	0	0	Parietal and temporal					6.27
			17-3827	-	-	-		-	-	5697.3	55.5	5.89	1	The impact produces a shallow circular depression at the POI.		Depressed	0	0	0	Parietal					6.27
(1) Fenton et al. (2015) or Isa et al. (2023).			17-2071	-	M	-	Human postmortem heads (soft tissues are removed before being impacted except at the site of impact)	-	-	4178.27	40.47	6.16	1	A linear frature initiated remotely in the temporal and propagated back to the impact site.		Linear	1	0	1	Parietal and temporal	Low mid-parietal	See: (1) Fenton et al. (2015).		Pneumatic piston	9.41	Small focal surface, aluminum circular impactor, with an area of 6.45 cm2*.	The area was calculated.
														Circumferential cracks formed around the impact.		Linear
														Linear cracks propagated within the edges of the circumferential cracks. Radial cracks also propagated from the edge of the circumferential cracks away from the impact site.		Linear
														The impact produced depression and comminution of the area under the impact site.		Depressed
			17-2075	-	M	-		-	-	6671.93	78.59	6.14	1	The impact produced a diastatic fracture of the squamosal suture and a cone crack at the impact site.		Linear (diastatic)	0	0	1	Squamous suture and parietal					9.41
														As the impact progressed, the conoid was partially displaced inward, resulting in depression at the impact site.		Depressed
														Fractures also propagated within the ring crack.		Linear
			17-2082	-	M	-		-	-	7366.95	76.76	5.79	1	The impact produced a diastatic fracture of the squamosal suture.		Linear (diastatic)	0	0	0	Parietal, squamous and sphenotemporal suture					9.41
														A diastatic fracture of the sphenotemporal suture.		Linear (diastatic)
														A short linear fracture propagated from the squamosal suture toward the impact site and was arrested at the ring crack.		Linear
														The impact produced a ring crack at the impact site. The area under the impact site was slightly depressed.		Depressed
			18-2359	-	M	-		-	-	6270.43	58.17	6.51	1	Linear fracture initiated at the edge of the ring crack and propagated away from the impact site.		Linear	1	0	1	Parietal					9.41
														Linear fractures initiated at the edge of the ring crack and propagated within the boundaries of the ring crack.		Linear
														The impact produced a cone crack at the impact site. The impactor eventually penetrated the cranial vault.		Penetrating
Allsop et al. (1988).			2308	-	F	68	Unembalmed cadaver heads	-	-	5200	-	-	1	Severe fractures		Interpretation is not possible	Interpretation is not possible	Interpretation is not possible	Interpretation is not possible	Frontal (approximately 20 millimeter above the supraorbital ridge).	Frontal	Drop tower (The specimens were mounted facing upwards in individualized molded-plaster foundations, with the Frankfort plane vertical and the frontal plane laterally level. Each impact was performed with sufficient energy to cause significant fractures in the cadavers.).		46 to 91.5	14.5	Semi-circular rod-shaped impactor with an area of 15.7 cm2*.	The area was calculated.
			2215	-	F	78		-	-	2600	-	-	1	Severe fractures		Interpretation is not possible	Interpretation is not possible	Interpretation is not possible	Interpretation is not possible					46 to 91.5	14.5
			2278	-	M	74		-	-	2600	-	-	1	Severe fractures		Interpretation is not possible	Interpretation is not possible	Interpretation is not possible	Interpretation is not possible					47 to 91.5	14.5
			2285	-	M	39		-	-	2600	-	-	1	Severe fractures		Interpretation is not possible	Interpretation is not possible	Interpretation is not possible	Interpretation is not possible					48 to 91.5	14.5
			2225	-	F	90		-	-	2600	-	-	1	Severe fractures		Interpretation is not possible	Interpretation is not possible	Interpretation is not possible	Interpretation is not possible					49 to 91.5	14.5
			2201	-	M	83		-	-	2600	-	-	1	Severe fractures		Interpretation is not possible	Interpretation is not possible	Interpretation is not possible	Interpretation is not possible					50 to 91.5	14.5
			2291	-	M	84		-	-	2600	-	-	1	Hairline fracture		Notch	0	0	0					51 to 91.5	14.5
			2289	-	F	68		-	-	2600	-	-	1	Severe fractures		Interpretation is not possible	Interpretation is not possible	Interpretation is not possible	Interpretation is not possible					52 to 91.5	14.5
			2245	-	F	75		-	-	2600	-	-	1	Severe fractures		Interpretation is not possible	Interpretation is not possible	Interpretation is not possible	Interpretation is not possible					53 to 91.5	14.5
			2151	-	F	79		-	-	2600	-	-	1	Severe fractures		Interpretation is not possible	Interpretation is not possible	Interpretation is not possible	Interpretation is not possible					54 to 91.5	14.5
			2297	-	F	82		-	-	2600	-	-	1	Severe fractures		Interpretation is not possible	Interpretation is not possible	Interpretation is not possible	Interpretation is not possible					55 to 91.5	14.5
			2292	-	F	60		-	-	2600	-	-	1	Severe fractures		Interpretation is not possible	Interpretation is not possible	Interpretation is not possible	Interpretation is not possible					56 to 91.5	14.5
			2230	-	F	74		-	-	5500	-	-	1	Severe fractures		Interpretation is not possible	Interpretation is not possible	Interpretation is not possible	Interpretation is not possible					46 to 91.5	14.5
(1) Allsop et al. (1991).			F25746	-	F	72	Unembalmed cadaver heads previously frozen	-	-	5800	4.3*	-	1	Fracture		Interpretation is not possible	Interpretation is not possible	Interpretation is not possible	Interpretation is not possible	Temporo-parietal	Temporo-parietal	Drop tower (It involves impacting each specimen with more than enough energy to cause fracture. All specimens were placed in plaster of paris. The depth of plaster of paris was approximately 40-50% of the head width. For rectangular plate impacts, heads were rotated 45 degrees from the horizontal plane. For circular plate impacts, specimens were oriented with the sagittal plane at a right angle t…		102*	12	Rectangular plate with and area of 52cm2.	As mentioned in the document, most of the circular plate impacts were performed at a drop height of 102 cm, with a nominal impact velocity of 4.3 m/s. However, it is quite possible that some tests were performed from a different height and therefore not all tests reached the same velocity.
			F26378	-	F	57		-	-	7000	4.3*	-	1	Fracture		Interpretation is not possible	Interpretation is not possible	Interpretation is not possible	Interpretation is not possible					102*	12
			M25744	-	M	44		-	-	10000	4.3*	-	1	Fracture		Interpretation is not possible	Interpretation is not possible	Interpretation is not possible	Interpretation is not possible					102*	12
			F26107	-	F	75		-	-	11500	4.3*	-	1	Fracture		Interpretation is not possible	Interpretation is not possible	Interpretation is not possible	Interpretation is not possible					102*	12
			F26341	-	F	70		-	-	12500	4.3*	-	1	Fracture		Interpretation is not possible	Interpretation is not possible	Interpretation is not possible	Interpretation is not possible					102*	12
			M25725	-	M	68		-	-	13000	4.3*	-	1	Fracture		Interpretation is not possible	Interpretation is not possible	Interpretation is not possible	Interpretation is not possible					102*	12
			F26379	-	F	31		-	-	13000	4.3*	-	1	Fracture		Interpretation is not possible	Interpretation is not possible	Interpretation is not possible	Interpretation is not possible					102*	12
			F26115	-	F	63		-	-	14000	4.3*	-	1	Fracture		Interpretation is not possible	Interpretation is not possible	Interpretation is not possible	Interpretation is not possible					102*	12
			M25794	-	M	19		-	-	16000	4.3*	-	1	Fracture		Interpretation is not possible	Interpretation is not possible	Interpretation is not possible	Interpretation is not possible					102*	12
			F26352	-	F	90		-	-	16500	4.3*	-	1	Fracture		Interpretation is not possible	Interpretation is not possible	Interpretation is not possible	Interpretation is not possible					102*	12
			M26338	-	M	61		-	-	17000	4.3*	-	1	Fracture		Interpretation is not possible	Interpretation is not possible	Interpretation is not possible	Interpretation is not possible					102*	12
(2) Allsop et al. (1991).			F26588	-	F	90	Unembalmed cadaver heads previously frozen	-	-	2500	2.7*	-	1	Fracture		Interpretation is not possible	Interpretation is not possible	Interpretation is not possible	Interpretation is not possible	Temporo-parietal	Temporo-parietal	See: (1) Allsop et al. (1991).		38*	10.6	Flat circular plate with an area of 5cm2.	As mentioned in the document, most of the circular plate impacts were performed at a drop height of 38 cm, with a nominal impact velocity of 2.7 m/s. However, it is quite possible that some tests were performed from a different height and therefore not all tests reached the same velocity.
			M26903	-	M	37		-	-	3100	2.7*	-	1	Fracture		Interpretation is not possible	Interpretation is not possible	Interpretation is not possible	Interpretation is not possible					38*	10.6
			F26342	-	F	73		-	-	3200	2.7*	-	1	Fracture		Interpretation is not possible	Interpretation is not possible	Interpretation is not possible	Interpretation is not possible					38*	10.6
			F26374	-	F	82		-	-	3800	2.7*	-	1	Fracture		Interpretation is not possible	Interpretation is not possible	Interpretation is not possible	Interpretation is not possible					38*	10.6
			F26380	-	F	60		-	-	4000	2.7*	-	1	Fracture		Interpretation is not possible	Interpretation is not possible	Interpretation is not possible	Interpretation is not possible					38*	10.6
			M26922	-	M	72		-	-	4000	2.7*	-	1	Fracture		Interpretation is not possible	Interpretation is not possible	Interpretation is not possible	Interpretation is not possible					38*	10.6
			F26377	-	F	72		-	-	4000	2.7*	-	1	Fracture		Interpretation is not possible	Interpretation is not possible	Interpretation is not possible	Interpretation is not possible					38*	10.6
			F26371	-	F	46		-	-	4700	2.7*	-	1	Fracture		Interpretation is not possible	Interpretation is not possible	Interpretation is not possible	Interpretation is not possible					38*	10.6
			M26329	-	M	62		-	-	4800	2.7*	-	1	Fracture		Interpretation is not possible	Interpretation is not possible	Interpretation is not possible	Interpretation is not possible					38*	10.6
			F26361	-	F	75		-	-	4800	2.7*	-	1	Fracture		Interpretation is not possible	Interpretation is not possible	Interpretation is not possible	Interpretation is not possible					38*	10.6
			M26383	-	M	92		-	-	5000	2.7*	-	1	Fracture		Interpretation is not possible	Interpretation is not possible	Interpretation is not possible	Interpretation is not possible					38*	10.6
			F26925	-	F	67		-	-	5100	2.7*	-	1	Fracture		Interpretation is not possible	Interpretation is not possible	Interpretation is not possible	Interpretation is not possible					38*	10.6
			F26587	-	F	62		-	-	5200	2.7*	-	1	Fracture		Interpretation is not possible	Interpretation is not possible	Interpretation is not possible	Interpretation is not possible					38*	10.6
			F26384	-	F	89		-	-	5300	2.7*	-	1	Fracture		Interpretation is not possible	Interpretation is not possible	Interpretation is not possible	Interpretation is not possible					38*	10.6
			F26573	-	F	63		-	-	6000	2.7*	-	1	Fracture		Interpretation is not possible	Interpretation is not possible	Interpretation is not possible	Interpretation is not possible					38*	10.6
			M26350	-	M	75		-	-	6400	2.7*	-	1	Fracture		Interpretation is not possible	Interpretation is not possible	Interpretation is not possible	Interpretation is not possible					38*	10.6
			F26354	-	F	66		-	-	7000	2.7*	-	1	Fracture		Interpretation is not possible	Interpretation is not possible	Interpretation is not possible	Interpretation is not possible					38*	10.6
			M26372	-	M	80		-	-	7300	2.7*	-	1	Fracture		Interpretation is not possible	Interpretation is not possible	Interpretation is not possible	Interpretation is not possible					38*	10.6
			M26368	-	M	81		-	-	7700	2.7*	-	1	Fracture		Interpretation is not possible	Interpretation is not possible	Interpretation is not possible	Interpretation is not possible					38*	10.6
			M25737	-	M	73		-	-	10000	2.7*	-	1	Fracture		Interpretation is not possible	Interpretation is not possible	Interpretation is not possible	Interpretation is not possible					38*	10.6
(2) Fenton et al. (2015).			18-1109	-	-	-	Fresh human cadaver heads	-	-	9532.6	112.3	6.75	1	The impact produces a circular depressed fracture at the POI.		Depressed	0	0	0	Parietal	Center parietal	See: (1) Fenton et al. (2015).		Pneumatic piston	10.26	Hemispherical implement with and area of 20.27 cm2*.	The area was calculated.
			18-1092	-	-	-		-	-	6361.4	134.3	7.23	1	The impact produces a circular depressed fracture at the POI.		Depressed	0	0	1	Parietal and sphenoid					10.26
														A peripheral-linear fracture initiates at pterion and propagates in two directions, back to the POI and into the sphenoid.		Linear
			18-1101	-	-	-		-	-	4655	95.2	6.78	1	A peripheral-linear fracture initiates in the anterior parietal and travels in two directions, back to the POI and into the sphenoid. Concentric fractures branch from this linear fracture, encircling the POI.		Linear	0	0	1	Parietal and sphenoid					10.26
(3) Fenton et al. (2015).			14-1786	-	-	-	Fresh human cadaver heads	-	-	5469.2	-	2.84*	1	The impact produces a shallow depression at the POI.		Depressed	0	0	0	Parietal	Center parietal	Drop tower (Heads were positioned within a rigid frame containing plaster of Paris, and a drop tower impact apparatus was used to deliver impacts onto the parietal).		41	10.01	Spherical implement with an area of 20.27 cm2*.	The velocities and area were calculated using the data obtained.
			16-3686	-	-	-		-	-	5966.1	-	2.43*	1	The impact produces a shallow depression at the POI.		Depressed	0	0	0	Parietal				30	10.01
(4) Fenton et al. (2015).			14-1987	-	-	-	Fresh human cadaver heads	-	-	7282.8	-	3.16*	1	A peripheral linear fracture initiates at the squamosal suture and travels back to the POI. Next, a concentric fracture forms around the POI.		Linear	0	0	0	Squamous suture and parietal	Center parietal	See: (3) Fenton et al. (2015).		51	10.26	Hemispherical implement with and area of 20.27 cm2*.	The velocities and area were calculated using the data obtained.
			16-3675	-	-	-		-	-	5227.5	-	3.57*	1	A linear fracture initiates at the POI and travels medially to a pre-existing tumorous lesion in the left parietal.		Linear	0	0	1	Parietal				65	10.26
														Next, a peripheral linear fracture travels from this lesion to the POI as a POI linear fracture propagates to the coronal suture.		Linear
														The impact also produces a circular depression at the impact site and a concentric fracture surrounding the POI.		Depressed
			16-3703	-	-	-		-	-	5214	-	2.84*	1	The impact produces a shallow depression at the POI		Depressed	0	0	0	Parietal				41	10.26
(5) Fenton et al. (2015).			18-1083	-	-	-	Fresh human cadaver heads	-	-	13641.8	127.8	7.58	1	A linear fracture initiates at the POI and travels into the frontal.		Linear	0	1	1	Parietal, temporal, sphenoid and frontal	Center parietal	See: (1) Fenton et al. (2015).		Pneumatic piston	-	Square flat implement with an area of 6.45 cm2*.	The area was calculated.
														A concentric fracture forms superiorly around the POI as linear fractures initiate at the squamosal suture and travel superiorly into the frontal and inferiorly into the temporal.		Linear									-
														A linear fracture travels superiorly from the inferior temporal to the POI.		Linear									-
			18-1158	-	-	-		-	-	14137.3	122.5	6.78	1	A single peripheral linear fracture initiates in the sphenoid and travels back toward the POI.		Linear	0	0	0	Parietal and sphenoid					-
			18-3659	-	-	-		-	-	12498.8	139.3	7.45	1	The impact produces only a hairline circular fracture around POI.		Linear	0	0	0	Parietal					-
(6) Fenton et al. (2015).			18-2219	-	-	-	Fresh human cadaver heads	-	-	8904	130.8	6.73	1	A single peripheral linear fracture initiates in the sphenoid and travels back toward the POI.		Linear	0	0	0	Parietal and sphenoid	Center parietal	See: (1) Fenton et al. (2015).		Pneumatic piston	-	Flat implement with an area of 45.6 cm2*.	The area was calculated.
			18-3930	-	-	-		-	-	7087.7	152.7	8.14	1	A linear fracture initiates at the POI and travels inferiorly to the temporal bone.		Linear	0	1	1	Parietal, temporal and sphenoid					-
														Several subsequent linear fractures initiate at the POI and propagate to the coronal suture, the squamosal suture, and the left parietal. Finally, concentric fractures form around the POI.		Linear
			18-2261	-	-	-		-	-	8791.4	141.5	8.01	1	A linear fracture initiates at the POI and travels into the temporal bone.		Linear	0	1	1	Parietal, temporal, sphenoid, frontal and occpital					-
														Subsequently, this impact produces a concentric fracture around the POI and several linear fractures (initiating both at the POI and peripherally), resulting in extensive fragmentation		Linear
			18-2361	-	-	-		-	-	8012.1	117.5	7.04	1	A linear fracture initiates in the sphenoid and propagates back to the POI.		Linear	0	1	0	Parietal, temporal and sphenoid					-
														Next, a linear fracture initiates at the POI and travels into temporal.		Linear
														A third fracture travels posteriorly between these two fractures. The impact also produces a hairline concentric fracture around the POI.		Linear
(7) Fenton et al. (2015).			14-2111	-	-	-	Fresh human cadaver heads	-	-	5351.1	-	3.25*	1	A linear fracture initiates at the POI and travels anteriorly into the frontal. A concentric fracture forms around the POI.		Linear	0	1	1	Parietal and frontal	Center parietal	See: (3) Fenton et al. (2015).		54	10.17	Square flat implement with an area of 6.45 cm2*.	The velocities and area were calculated using the data obtained.
														Linear fractures initiate at the POI and travel superiorly toward the sagittal suture and inferiorly toward the squamosal suture.		Linear
			14-2035	-	-	-		-	-	11826.2	-	3.81*	1	A single peripheral linear fracture initiates in the sphenoid and travels back toward the POI.		Linear	0	0	0	Parietal and sphenoid				74	10.19
			16-3684	-	-	-		-	-	5501.8	-	2.73*	1	A peripheral linear fracture initiates near pterion and propagates back to the POI. This fracture branches parallel to the coronal suture, then travels back to the POI. A concentric fracture forms around the POI.		Linear	0	1	1	Parietal and sphenoid				38	10.17
														Finally, linear fractures initiate at the POI and travel posteriorly and superiorly.		Linear
			16-3698	-	-	-		-	-	7767.4	-	3.25*	1	A linear fracture initiates at the POI and travels inferiorly to the squamosal suture.		Linear	0	0	1	Parietal				54	10.17
														The impact also produces a depressed fracture at the POI.		Depressed
(8) Fenton et al. (2015).			14-1792	-	-	-	Fresh human cadaver heads	-	-	8770	-	4.83*	1	A peripheral linear fracture initiates in the temporal and propagates back to the POI.		Linear	1	1	1	Parietal, temporal, frontal and occipital	Center parietal	See: (3) Fenton et al. (2015).		119	10.3	Flat implement with an area 45.6 cm2*.	The velocities and area were calculated using the data obtained.
														Linear fractures form in the temporal, shattering the bone. A concentric fracture forms around the POI as linear fractures radiate outward from the POI in all directions.		Linear
			14-1822	-	-	-		-	-	8981.7	-	3.76*	1	A peripheral linear fracture initiates in the temporal and propagates back to the POI.		Linear	0	1	1	Parietal, temporal, frontal and sphenoid				72	10.3
														Another linear fracture initiates at the POI and travels anteriorly. A concentric fracture forms around the impact site.		Linear
			14-1865	-	-	-		-	-	8359.9	-	3.19*	1	A single peripheral linear fracture initiates in the sphenoid and travels back toward the POI.		Linear	0	0	0	Parietal and sphenoid				52	10.3
(9) Fenton et al. (2015).			16-3803	-	-	-	Fresh human cadaver heads	-	-	4877.4	49.5	5.98	1	A peripheral linear fracture initiates in the anterior parietal and travels in two directions, back to the POI and into the frontal.		Linear	0	0	0	Parietal and frontal	Low mid-parietal	See: (1) Fenton et al. (2015).		Pneumatic piston	6.31	Broad curved surface, a horizontally oriented cylinder with a side area of 126.72 cm2*.	The area was calculated.
														A semicircular fracture also forms superior to the POI.		Linear
			17-2067	-	-	-		-	-	8581.9	71	5.77	1	A peripheral linear fracture initiates in the center of the temporal and travels back to the POI.		Linear	0	0	0	Parietal, temporal, sphenoid and frontal					6.31
														Next, a linear fracture initiates at the POI and travels anteriorly and inferiorly into the sphenoid and frontal		Linear
														Several peripheral linear fractures initiate at the squamosal suture and propagate into the temporal.		Linear
			17-3758	-	-	-		-	-	4824.4	54.9	6.03	1	Concentric fractures initiate at the squamosal suture and propagate superiorly, encircling the POI. Several peripheral linear fractures initiate and propagate within the temporal bone.		Linear	0	1	0	Parietal and temporal					6.31
			17-4813	-	-	-		-	-	6134.4	50	5.95	1	A diastatic fracture of the sphenotemporal suture forms.		Linear (diastatic)	0	0	0	Temporal, sphenoid and parietal					6.31
														Peripheral-linear fractures initiate at this suture and travel into the temporal, sphenoid, and parietal bones.		Linear
(10) Fenton et al. (2015).			16-3801	-	-	-	Fresh human cadaver heads	-	-	3695	45.6	5.6	1	Peripheral linear fractures initiate near pterion and propagate both toward and away from the POI.		Linear	0	1	1	Parietal, temporal and sphenoid	Low mid-parietal	See: (1) Fenton et al. (2015).		Pneumatic piston	6.3	Broad flat surface with an area of 45.6 cm2*.	The area was calculated.
														Several POI linear and concentric fractures form, producing extensive fragmentation.		Linear
			16-3805	-	-	-		-	-	5067.4	43.9	5.25	1	A peripheral linear fracture initiates at the external auditory meatus and propagates to the squamosal suture.		Linear	0	0	0	Parietal and temporal					6.3
														Another peripheral linear fracture initiates at the squamosal suture and travels into the posterior parietal.		Linear
			16-3817	-	-	-		-	-	6693.7	48	5.52	1	Several peripheral linear fractures initiate in the sphenoid.		Linear	0	0	0	Sphenoid					6.3
			17-2035	-	-	-		-	-	9591.8	77.7	5.96	1	A peripheral linear fracture initiates in the sphenoid.		Linear	0	1	0	Sphenoid and parietal					6.3
														Continues as a diastatic fracture of the squamosal suture, and terminates in the parietal near the POI. This impact also produces a concentric fracture around the POI.		Linear (diastatic)
(2) Fenton et al. (2015) or Isa et al. (2023).			17-2081	-	-	-	Human postmortem heads (soft tissues are removed before being impacted except at the site of impact).	-	-	8416.27	95.1	6.18	1	A radial crack originated at the impact site and propagated anteriorly into the frontal. Diastatic fracture formed at the squamosal suture.		Linear (diastatic)	1	0	0	Parietal, frontal, squamous and sphenotemporal suture	Low mid-parietal	See: (1) Fenton et al. (2015).		Pneumatic piston	9.61	Broad curved surface, a horizontally oriented cylinder with a side area of 126.72 cm2*.	The area was calculated.
														Diastatic fracture formed at the sphenotemporal sutures.		Linear (diastatic)
														The impact also produced circumferential cracks that formed between the squamosal suture and the radial crack and encircled the impact site.		Linear
			17-2118	-	-	-		-	-	5266.96	130.27	6.28	1	Several radial cracks propagated posteriorly, superiorly, and inferiorly away from the impact site. Circumferential cracks formed between radial cracks and sutures, encircling the impact site. Concentric cracks formed between radial cracks.		Linear	1	1	1	Parietal and temporal					9.61
														As the impact progressed the bone at the impact site was displaced inwardly, producing depression and comminution.		Depressed
			18-0364	-	-	-		-	-	5230.31	84.25	6.33	1	A linear fracture originated remotely in the anterior temporal and propagated in two directions: 1) back to the impact site and 2) inferiorly to the sphenotemporal suture. Several radial cracks propagated posteriorly, superiorly, and anteriorly away from the impact site.		Linear	1	1	1						9.61
														The impact also produced circumferential cracks encircling the impact site and concentric cracks between the radial cracks.		Linear
														As the impact progressed, the bone at the impact site was displaced inwardly, producing depression and comminution.		Depressed
			18-0386	-	-	-		-	-	6920.69	92.04	6.23	1	A linear fracture initiated remotely at the sphenotemporal suture and traveled back toward the impact site. Two radial cracks originated at the impact site; one propagated anteriorly toward the coronal suture and the other propagated inferiorly into the temporal, where it was arrested at the remote linear fracture.		Linear	1	0	0						9.61
														The impact also produced circumferential fractures partially encircling the impact site.		Linear
(3) Fenton et al. (2015) or Isa et al. (2023).			17-2095	-	-	-	Human postmortem heads (soft tissues are removed before being impacted except at the site of impact)	-	-	10806.8	115.38	6.29	1	Radial cracks originated at the impact site and propagated inferiorly toward pterion and into the temporal. Circumferential cracks formed between radial cracks and the squamosal suture, encircling the impact site. A concentric crack formed between two radial cracks in the temporal, fragmenting the bone.		Linear	1	1	1	Parietal and temporal	Low mid-parietal	See: (1) Fenton et al. (2015).		Pneumatic piston	9.6	Broad flat surface with an area of 45.6 cm2*.	The area was calculated.
			17-2132	-	-	-		-	-	8387.77	63.45	4.93	1	Radial cracks originated at the impact site and propagated toward pterion and into the temporal, branching inferiorly. A linear fracture originated at the posterior squamosal suture and propagated superiorly into the parietal.		Linear	1	0	0						9.6
														Circumferential fractures formed between the radial cracks in the temporal and the squamosal suture.		Linear
			18-0361	-	-	-		-	-	9607.24	110.09	6.44	1	A linear fracture initiated remotely in the inferior temporal and propagated superiorly, branching as it approached the impact site.		Linear	0	0	0						9.6
														Another linear fracture initiated at the posterior squamosal suture and propagated superiorly.		Linear
			18-0300	-	-	-		-	-	4645.47	91.13	6.3	1	A remote linear fracture originated in the sphenoid. Radial cracks traveled inferiorly, anteriorly, and superiorly from the impact site.		Linear	1	1	1	Parietal, temporal and sphenoid					9.6
														Circumferential and concentric cracks formed around the impact site between radial cracks and the squamosal suture.		Linear
														The impact produced depression and comminution of the area under the impact site.		Depressed
McIntosh et al. (1993).			-	8603	F	65	Unembalmed cadaver	-	7	5468	-	4.1	1	Linear fracture of occipital bone		Linear	0	0	0	Occipital	Occipital (Occipital impacts were aligned with the mid-sagittal plane).	Pneumatic piston (Each cadaver was positioned in a seat that supported its back up to the level of the scapulae, with the trunk restrained against the seat to limit movement to the head and neck. Final instrumentation was then performed, and the head was positioned and suspended in place by a string that broke upon head impact, ensuring it did not influence head kinematics. The head was placed in…		Pneumatic piston	25	Aluminum impactor with an area of 176.71 cm2*.	The area was calculated.
			-	8604	M	21		-	5.5	8675	-	4.3	1	Multiple linear fractures of occipital bone		Linear	0	0	0	Occipital and frontal					25
														and orbital part of frontal bone		Linear
			-	9202	M	23		-	7.5 - 9	10209	-	6.2	1	Multiple linear occipital		Linear	0	0	0	Occipital and base of skull					25
														Base of skull fractures		Linear									25
			-	9204	M	38		-	7	4655	-	4.9	1	Multiple linear occipital,		Linear	0	0	0	Occipital, temporal and base of skull					25
														fractures base of skull		Linear
														and temporal fractures		Linear
			-	8539	M	77		-	4 - 10	4851	-	2.8	0	No skull fractures		None	0	0	0	None					25
			-	9209	M	22		-	5	11525	-	6.1	1	Linear fracture running from left temporal bone to carotid canal		Linear	0	0	0	Temporal	Parietal (the axis of the impactor was aligned with the junction between the temporal and parietal bones, superior to the external acoustic meatus).				25
			-	9211	M	42		-	5.5	10976	-	5.9	1	Linear fracture running from left temporal bone to carotid canal		Linear	0	0	0						25
			-	9213	F	28		-	4.5	7546	-	6.1	0	No skull fractures		None	0	0	0	None					25
			-	9208	F	54		-	6	11662	-	6	1	Linear fracture running from left temporal bone to foramen magnun		Linear	0	0	0	Temporal and base of skull					28
			-	9221	M	25		-	8.3	9138	-	5.7	0	No skull fractures		None	0	0	0	None					28
Stalnaker et al. (1977).			-	76A145	F	78	Unembalmed cadavers	-	5.3	9590	-	6.82	1	Conmminuted fracture of temporal bone into ear canal		Interpretation is not possible	0	0	1	Temporal	Temporal	Pneumatic piston (The cadaver was seated in an upright position in an adjustable chair. The head and torso were stabilized by fastening waxed cord to each ear and attaching the cords (which broke easily at impact) to an overhead support structure. The cadaver was then positioned in front of the pneumatic cannon with the head impact surface oriented approximately parallel to the cannon impacting s…		Pneumatic piston	10	Striker with an area of 181.46 cm2*.	The area was calculated.
			-	76A152	F	66		-	6.4	7150	-	7.17	1	Compound fracture of temporal bone		Interpretation is not possible	Interpretation is not possible	Interpretation is not possible	Interpretation is not possible						10
														Simple fracture of left side of occipital bone		Interpretation is not possible				Occipital
			-	76A144	M	45		-	6	14600	-	6.26	0	-		None	0	0	0	None	Frontal				10
			-	76A169	F	75		-	6.5	9610	-	6.35	1	Simple fracture of occipital bone		Interpretation is not possible	Interpretation is not possible	Interpretation is not possible	Interpretation is not possible	Occipital	Occipital				10
Verschueren et al. (2007).			Head 1	1	-	-	Embalmed post-mortem human heads.	-	-	-	10.16	2	0	-		None	0	0	0	Frontal	Frontal	Two Pendulum (The head specimens are isolated at the occipital condyle level, with the intracranial contents kept intact. To create a small intracranial cavity just above the foramen magnum, the medulla oblongata, cerebellar tonsils, and a small caudal part of the cerebellar hemispheres are removed. Four screws are then inserted around the foramen magnum, oriented towards the center of this cavit…		Pendulum	-	Flat-surfaced cylindrical aluminum impactor with an area of 38.48 cm2*.	The area was calculated.
				2						-	35.86	3.8	0	-		None	0	0	0
				3						-	17.91	5.3	1	Linear		Linear	0	0	0
			Head 2	1	-	-		-	-	-	-	3.8	0	-		None	0	0	0						-
				2						-	13.44	5.3	2	Depressed		Depressed	0	0	0
			Head 3	1	-	-		-	-	-	11.04	3.8	0	-		None	0	0	0						-
				2						-	17.76	5.4	1	Linear		Linear	0	0	0
			Head 4	1	-			-		-	-	6.9	1	Depressed		Depressed	0	0	0						-
Delye et al. (2007).			1	-	M	73	Unembalmed post-mortem human heads.	4.47	7.19	5938	8.98	3.39	1	The linear fracture originated at the point of impact and extended towards one of the orbital rims.		Linear	0	0	0	Frontal and facial	Frontal	See: Verschueren et al. (2007).		Pneumatic piston	37.3	Flat-surfaced cylindrical aluminum impactor with an area of 38.48 cm2*.	The area was calculated.
			3	-	F	91		3.27	10.64	12087	40.48	5.21	1	The linear fracture originated at the point of impact and extended towards one of the orbital rims.		Linear	0	0	0
			4	-	M	82		3.12	6.59	7544	12.07	5.19	1	The linear fracture originated at the point of impact and extended towards one of the orbital rims.		Linear	0	0	0
			5	-	M	87		4.79	6.8	7311	24.29	5.21	1	The linear fracture originated at the point of impact and extended towards one of the orbital rims.		Linear	0	0	0						48.3
			10	-	M	79		6.2	6.2	12040	27.35	5.19	1	The linear fracture originated at the point of impact and extended towards one of the orbital rims.		Linear	0	0	0
			8	-	F	73		2.48	11.13	14269	18.58	5.18	1	The linear fracture originated at the point of impact and extended towards one of the orbital rims.		Linear	0	0	0
			9	-	M	81		2.25	7.34	13704	29.63	5.2	1	The linear fracture originated at the point of impact and extended towards one of the orbital rims.		Linear	0	0	0
			7	-	F	72		3.35	13	12328	23.94	5.17	1	The linear fracture originated at the point of impact and extended towards one of the orbital rims.		Linear	0	0	0						40.3
			11	-	F	80		2.36	4.88	9275	21.86	5.32	1	The linear fracture originated at the point of impact and extended towards one of the orbital rims.		Linear	0	0	0
			15	-	F	90		1.51	9.78	11739	27.28	6.99	1	The fracture pattern was more complex, although the linear fracture line towards the orbital rim was still visible.		Linear	0	0	0						28.9
			16	-	M	84		4.64	10.75	10934	23.51	6.9	1	The fracture pattern was more complex, although the linear fracture line towards the orbital rim was still visible.		Linear	0	0	0
			17	-	M	62		3.8	8.67	11838	23.29	6.97	1	The fracture pattern was more complex, although the linear fracture line towards the orbital rim was still visible.		Linear	0	0	0
			18	-	F	88		2.66	5.42	6444	16.05	6.92	1	The fracture pattern was more complex, although the linear fracture line towards the orbital rim was still visible.		Linear	0	0	0
Got et al. (1978).			-	Nº 68	F	49	Fresh, unembalmed and perfused cadavers	-	-	12200	-	-	1	Minor fracture		Interpretation is not possible	0	0	0	Temporo-parietal	Temporo-parietal	Free fall (The subject lay prone in a metal cradle, with the head and part of the upper thorax protruding beyond the edge. The unit was then released, allowing it to fall freely. A suitable device maintained the head in alignment with the trunk until impact).		183	-	A flat, rigid metal plate.	-
			-	Nº 76	M	75		-	-	12500	-	-	1	Very large fracture		Interpretation is not possible	0	0	0					183	-
(1) Hodgson et al. (1970).			1504	2	M	83	Only embalmed head	5.08	6.096	5871.65	-	3.13944	1	Linear fracture		Linear	0	0	0	Frontal	Frontal	Drop tower (Each cadaver was positioned with their legs supported by the floor, while the upper torso was suspended by shock cords to maintain a slightly extended position of the neck. The frontal bone was aligned symmetrically with respect to the sagittal plane, aiming for impact near the minimum radius of the forehead. The impactor was initially dropped onto the forehead of the intact cadaver f…		38.1	-	A cylinder whose side area is 263.48 cm2.	-
			1486	1	M	82	Embalmed cadavers	-	6.604	5871.65	-	3.13944	1	Linear fracture		Linear	0	0	0					50.8	-
			1536	3	M	68		4.826	5.08	5337.87	-	2.7432	1	Linear fracture		Linear	0	0	0					38.1	-
			1582	5	M	60		5.08	4.318	6005.1	-	2.7432	1	Linear fracture		Linear	0	0	0					38.1	-
			1589	6	M	59		5.334	9.398	7339.57	-	2.7432	1	Linear fracture		Linear	0	0	0					38.1	-
			1615	7	M	63		3.556	4.572	4759.6	-	2.7432	1	Linear fracture		Linear	0	0	0					38.1	-
			1581	4	F	33		1.524	6.096	4225.81	-	3.53568	1	Linear fracture		Linear	0	0	0					63.5	-
(2) Hodgson et al. (1970)			1471	8	M	66		5.588	5.588	7117.15	-	3.13944	1	Linear fracture		Linear	0	0	0	Frontal	Frontal	See: (1) Hodgson et al. (1970).		50.8	-	A cylinder whose side area is 81.95 cm2.	-
			1584	9	M	61		2.032	5.334	3113.76	-	1.58496	1	Elliptical fracture		Interpretation is not possible	0	0	0					12.7	-
			1596	10	M	79		-	5.588	7695.42	-	3.53568	1	Elliptical fracture		Interpretation is not possible	0	0	0					63.5	-
			1616	12	M	79		4.826	5.588	4181.33	-	2.7432	1	Elliptical fracture		Interpretation is not possible	0	0	0					38.1	-
			1614	11	M	81	Only embalmed head	6.604	6.858	5693.72	-	3.13944	1	Linear fracture		Linear	0	0	0					50.8	-
(1) Hodgson and Thomas (1973).			2054	4	M	65	Embalmed cadavers	-	-	7117.15	-	3.16992	1	Fracture		Interpretation is not possible	Interpretation is not possible	Interpretation is not possible	Interpretation is not possible	Frontal	Frontal - Sagittal plane (The cadavers were primarily dropped centrally on the front near the minimum radius of frontal bone curvature).	Free fall (The cadaver was raised until the head impact point was at the desired height and allowed to fall until the head hit the impact surface. A cord was attached to the chin and taped to the pallet to prevent head rotation during acceleration. It should also consider when the soft tissue was damaged it was stitched to continue making impacts until a fracture was obtained. The usual test proc…		50.8	-	A cylinder whose side area is 81.95 cm2.	-
			2187	8	M	78		-	-	8318.17	-	2.98704	1	Fracture		Interpretation is not possible	Interpretation is not possible	Interpretation is not possible	Interpretation is not possible					50.8	-
			2066	9	M	85		-	-	5871.65	-	2.77368	1	Fracture		Interpretation is not possible	Interpretation is not possible	Interpretation is not possible	Interpretation is not possible					38.1	-
(1) Hodgson and Thomas (1971).			1859	21	F	84	Embalmed cadavers	-	-	3514.1	-	2.86512	1	Linear fracture from right orbit		Linear	0	0	0	Frontal and orbital	Frontal	Free fall (The cadaver head was raised to the desired height above the surface, the head was restrained by a cord from rotating into it's preferred position during free fall. If did not have skull fracture, the drop height was increased).		38.1	-	A hemishpere with an area of 182.41 cm2.	-
			1871	22	M	55		-	-	4092.36	-	2.86512	1	Linear fracture originating in right orbit		Linear	0	0	0					38.1	-
			1861	23	M	71		-	-	3336.17	-	2.86512	1	Massive compound fracture		Interpretation is not possible	0	0	0	Frontal				38.1	-
			1843	24	M	72		-	-	3958.92	-	3.13944	1	Linear fracture		Linear	0	0	0					38.1	-
(2) Hodgson and Thomas (1971).			1890	31	M	85	Embalmed cadavers	-	-	4359.26	-	2.86512	1	Severe circular fracture		Interpretation is not possible	0	0	0	Frontal	Frontal	See: (1) Hodgson and Thomas (1971).		50.8	-	A hemisphere with an area of 1295.13 cm2.	-
			1905	32	F	82		-	-	6805.78	-	3.13944	1	Severe linear fracture		Linear	0	0	0					50.8	-
			1912	33	F	73		-	-	3692.02	-	3.13944	1	Massive circular fracture		Interpretation is not possible	0	0	0					50.8	-
			1906	34	M	73		-	-	5782.69	-	3.13944	1	Linear fracture		Linear	0	0	0					50.8	-
			1910	35	M	91		-	-	5649.24	-	3.5052	1	Linear fracture		Linear	0	0	0					63.5	-
(2) Hodgson and Thomas (1973).			2146	14	M	66	Embalmed cadavers	-	-	8451.62	-	3.23088	1	Fracture		Interpretation is not possible	Interpretation is not possible	Interpretation is not possible	Interpretation is not possible	Frontal	Frontal (The cadavers were primarily dropped centrally on the front near the minimum radius of frontal bone curvature).	See: (1) Hodgson and Thomas (1973).		50.8	-	A Hemisphere with an area of 506.71 cm2.	-
			2248	15	M	60		-	-	10008.5	-	3.13944	1	Fracture		Interpretation is not possible	Interpretation is not possible	Interpretation is not possible	Interpretation is not possible					50.8	-
			2242	16	M	76		-	-	10809.2	-	3.53568	1	Fracture		Interpretation is not possible	Interpretation is not possible	Interpretation is not possible	Interpretation is not possible					63.5	-
(3) Hodgson and Thomas (1973).			2246	11	M	70	Embalmed cadavers	-	-	8985.41	-	2.95656	1	Fracture		Interpretation is not possible	Interpretation is not possible	Interpretation is not possible	Interpretation is not possible	Frontal	Frontal - Sagittal plane (The cadavers were primarily dropped centrally on the front near the minimum radius of frontal bone curvature).	See: (1) Hodgson and Thomas (1973).		38.1	-	1.27 cm radius Cylinder rigid.	It is not possible to calculate the side area as the length of the cylinder is not available.
			2155	12	M	47		-	-	6138.55	-	3.13944	1	Fracture		Interpretation is not possible	Interpretation is not possible	Interpretation is not possible	Interpretation is not possible					38.1	-
			2268	13	M	63		-	-	8763	-	2.83464	1	Fracture		Interpretation is not possible	Interpretation is not possible	Interpretation is not possible	Interpretation is not possible					38.1	-
(4) Hodgson and Thomas (1973).			2068	1	M	71	Embalmed cadavers	-	-	5471.31	-	2.95656	1	Fracture		Interpretation is not possible	Interpretation is not possible	Interpretation is not possible	Interpretation is not possible	Frontal	Frontal - Transversal plane (The cadavers were primarily dropped centrally on the front near the minimum radius of frontal bone curvature).	See: (1) Hodgson and Thomas (1973).		38.1	-	A cylinder whose side area is 263.48 cm2.	-
			2067	2	M	62		-	-	5471.31	-	3.29184	1	Fracture		Interpretation is not possible	Interpretation is not possible	Interpretation is not possible	Interpretation is not possible					50.8	-
			2326	36	M	78		-	-	4003.4	-	3.56616	1	Threshold linear fracture		Linear	0	0	0	Parietal	Parietal			45.72	-		-
			2312	37	M	71		-	-	4448.22	-	3.5052	1	Threshold linear fracture		Linear	0	0	0					45.72	-
			2310	38	M	67		-	-	4181.33	-	3.44424	1	Threshold linear fracture		Linear	0	0	0					45.72	-
(5) Hodgson and Thomas (1973).			2115	5	M	56	Embalmed cadavers	-	-	7339.57	-	2.92608	1	Fracture		Interpretation is not possible	Interpretation is not possible	Interpretation is not possible	Interpretation is not possible	Frontal	Frontal - Transversal plane (The cadavers were primarily dropped centrally on the front near the minimum radius of frontal bone curvature).	See: (1) Hodgson and Thomas (1973).		38.1	-	0.3175 cm radius Cylinder rigid*.	It is not possible to calculate the side area as the length of the cylinder is not available.
			2182	7	M	78		-	-	5916.14	-	3.048	1	Fracture		Interpretation is not possible	Interpretation is not possible	Interpretation is not possible	Interpretation is not possible					38.1	-
			1930	10	M	77		-	-	5916.14	-	3.32232	1	Fracture		Interpretation is not possible	Interpretation is not possible	Interpretation is not possible	Interpretation is not possible					38.1	-
			2418	34	M	61		-	-	6939.23	-	3.23088	1	Fracture		Interpretation is not possible	Interpretation is not possible	Interpretation is not possible	Interpretation is not possible	Frontal	Frontal - Sagittal plane (The cadavers were primarily dropped centrally on the front near the minimum radius of frontal bone curvature).			60.96	-
			2321	35	M	72		-	-	6227.51	-	4.14528	1	Fracture		Interpretation is not possible	Interpretation is not possible	Interpretation is not possible	Interpretation is not possible					60.96	-
(3) Hodgson and Thomas (1971).			1879	25	M	63	Embalmed cadavers	-	-	12010.2	-	3.5052	0	No fracture		None	0	0	0	Occipital	Occipital	See: (1) Hodgson and Thomas. (1971).		63.5	-	Flat plate	-
			188	26	M	65		-	-	12677.4	-	3.5052	1	Linear fracture		Linear	0	0	0					63.5	-
			1801	7	M	60		-	-	8896.44	-	3.87096	1	Linear fracture		Linear	0	0	0	Parietal				76.2	-
			1820	8	M	66		-	-	14946	-	4.4196	0	No fracture		None	0	0	0					101.6	-
			1819	9	M	61		-	-	6850.26	-	2.22504	1	Linear fracture		Linear	0	0	0	Parietal				25.4	-
			1821	10	M	69		-	-	4670.63	-	2.22504	1	Linear fracture		Linear	0	0	0		Parietal			25.4	-
			1829	11	M	83		-	-	5248.9	-	2.86512	0	No fracture		None	0	0	0					38.1	-
			44	13	M	48		-	-	5604.76	-	2.86512	1	Linear fracture		Linear	0	0	0	Temporal				38.1	-
			57	14	M	45		-	-	13344.7	-	3.87096	1	Fracture		Interpretation is not possible	Interpretation is not possible	Interpretation is not possible	Interpretation is not possible	Parietal				76.2	-
			1701	3	M	51		-	-	5426.83	-	2.22504	1	Linear fracture origination from healed fracture		Linear	0	0	0	Frontal	Frontal			25.4	-
			1699	4	M	54		-	-	6360.96	-	2.22504	1	Linear fracture		Linear	0	0	0					25.4	-
			1805	6	M	76		-	-	5426.83	-	2.22504	1	Linear fracture		Linear	0	0	0					25.4	-
			1857	30	M	61		-	-	7473.01	-	3.87096	1	Massive depressed fracture		Linear	0	0	0					76.2	-
(4) Hodgson and Thomas (1971).			1838	16	F	50	Embalmed cadavers	-	-	4181.33	-	2.22504	1	Linear fracture		Linear	0	0	0	Frontal (Sagittal plane)	Frontal	See: (1) Hodgson and Thomas (1971).		25.4	-	A cylinder whose side area is 263.48 cm2.	-
			1875	20	F	77		-	-	8896.44	-	3.13944	1	Localized and linear fracture		Linear	0	0	0					50.8	-
			1938	36	M	67		-	-	9563.68	-	3.5052	1	Linear fracture		Linear	0	0	0	Frontal	Left frontal boss			63.5	-
			1935	37	M	71		-	-	4448.22	-	3.13944	1	Localized fracture		Interpretation is not possible	Interpretation is not possible	Interpretation is not possible	Interpretation is not possible					50.8	-
			1940	38	M	62		-	-	2668.93	-	3.13944	1	Massive depressed fracture		Depressed	0	0	0					50.8	-
			1936	39	M	67		-	-	5070.97	-	3.5052	1	Combination localized fracture at impact site and linear fracture originating near left supra orb notch.		Linear	0	0	0	Frontal and supraorbital notch				63.5	-
Gurdjian et al. (1949).			43	-	-	-	Embalmed cadaver heads	4	-	-	46.889*	4.48056	1	Two linear fractures		Linear	0	0	0	Mid-frontal	Mid-frontal	Free fall (again steel slab).		101.6	-	72.57 kg steel slab	*It represent the impact energy, rather than the energy absorbed by the bone
			44	-	-	-		4	-	-	48.018*	4.48056	1	Single linear fracture		Linear	0	0	0					101.6	-
			36	-	-	-		5	-	-	54.685*	4.69392	1	Single linear fracture		Linear	0	0	0					111.76	-
			39	-	-	-		5	-	-	62.819*	4.69392	1	Two linear fractures		Linear	0	0	0					111.76	-
			4	-	-	-		4	-	-	90.726*	5.30352	1	Single linear fracture		Linear	0	0	0					142.24	-
			41	-	-	-		5	-	-	56.04*	4.48056	1	Stellate fractures		Interpretation is not possible	Interpretation is not possible	Interpretation is not possible	Interpretation is not possible					101.6	-
			40	-	-	-		3	-	-	47.453*	4.60248	1	Stellate fractures		Interpretation is not possible	Interpretation is not possible	Interpretation is not possible	Interpretation is not possible					106.68	-
			42	-	-	-		3	-	-	49.713*	4.48056	1	Stellate fractures		Interpretation is not possible	Interpretation is not possible	Interpretation is not possible	Interpretation is not possible					101.6	-
			35	-	-	-		4	-	-	52.537*	4.48056	1	Stellate fractures		Interpretation is not possible	Interpretation is not possible	Interpretation is not possible	Interpretation is not possible					101.6	-
			38	-	-	-		7	-	-	56.153*	4.1148	1	Stellate fractures		Interpretation is not possible	Interpretation is not possible	Interpretation is not possible	Interpretation is not possible					86.36	-
			17	-	-	-		6	-	-	68.695*	4.63296	1	Single linear fracture		Linear	0	0	0	Anterior interparietal	Anterior interparietal			109.22	-
			13	-	-	-		5	-	-	71.519*	5.24256	1	Single linear fracture		Linear	0	0	0					139.7	-
			6	-	-	-		4	-	-	78.976*	5.88264	1	Single linear fracture		Linear	0	0	0					175.26	-
			5	-	-	-		4	-	-	95.472*	5.88264	1	Two linear fractures		Linear	0	0	0					175.26	-
			12	-	-	-		6	-	-	96.15*	6.4008	1	Two linear fractures		Linear	0	0	0					208.28	-
			20	-	-	-		6	-	-	101.912*	6.4008	1	Single linear fracture		Linear	0	0	0					208.28	-
			9	-	-	-		1.5	-	-	71.18*	5.4864	1	Two linear fractures		Linear	0	0	0					152.4	-
			22	-	-	-		2	-	-	76.49*	6.4008	1	Stellate fractures		Interpretation is not possible	Interpretation is not possible	Interpretation is not possible	Interpretation is not possible					208.28	-
			19	-	-	-		4	-	-	76.943*	5.24256	1	Stellate fractures		Interpretation is not possible	Interpretation is not possible	Interpretation is not possible	Interpretation is not possible					139.7	-
			7	-	-	-		4	-	-	73.779*	6.00456	1	Stellate fractures		Interpretation is not possible	Interpretation is not possible	Interpretation is not possible	Interpretation is not possible					182.88	-
			1	-	-	-		4	-	-	95.243*	6.94944	1	Stellate fractures		Interpretation is not possible	Interpretation is not possible	Interpretation is not possible	Interpretation is not possible					243.84	-
			21	-	-	-		4	-	-	66.774*	5.82168	1	Stellate fractures		Interpretation is not possible	Interpretation is not possible	Interpretation is not possible	Interpretation is not possible					172.72	-
			15	-	-	-		2.5	-	-	75.247*	6.00456	1	Stellate fractures		Interpretation is not possible	Interpretation is not possible	Interpretation is not possible	Interpretation is not possible					182.88	-
			16	-	-	-		5	-	-	75.36*	5.57784	1	Stellate fractures		Interpretation is not possible	Interpretation is not possible	Interpretation is not possible	Interpretation is not possible					157.48	-
			25	-	-	-		3	-	-	77.507*	5.9436	1	Stellate fractures		Interpretation is not possible	Interpretation is not possible	Interpretation is not possible	Interpretation is not possible					177.8	-
			10	-	-	-		5	-	-	79.541*	5.66928	1	Stellate fractures		Interpretation is not possible	Interpretation is not possible	Interpretation is not possible	Interpretation is not possible					162.56	-
			11	-	-	-		4	-	-	79.88*	5.73024	1	Stellate fractures		Interpretation is not possible	Interpretation is not possible	Interpretation is not possible	Interpretation is not possible					165.1	-
			45	-	-	-		5	-	-	45.194*	4.48056	1	Stellate fractures		Interpretation is not possible	Interpretation is not possible	Interpretation is not possible	Interpretation is not possible	Occipital	Occipital			101.6	-
			31	-	-	-		8	-	-	52.877*	4.48056	1	Two linear fractures		Linear	0	0	0					101.6	-
			32	-	-	-		6	-	-	56.718*	4.69392	1	Single linear fracture		Linear	0	0	0					111.76	-
			23	-	-	-		7	-	-	56.944*	4.90728	1	Two linear fractures		Linear	0	0	0					121.92	-
			33	-	-	-		8	-	-	60.108*	4.99872	1	Single linear fracture		Linear	0	0	0					127	-
			26	-	-	-		3	-	-	51.634*	4.81584	1	Two linear fractures		Linear	0	0	0					116.84	-
			30	-	-	-		6	-	-	56.718*	4.54152	1	Two linear fractures		Linear	0	0	0					104.14	-
			24	-	-	-		4	-	-	61.916*	5.76072	1	Two linear fractures		Linear	0	0	0					167.64	-
			27	-	-	-		3	-	-	47.341*	4.99872	1	Stellate fractures		Interpretation is not possible	Interpretation is not possible	Interpretation is not possible	Interpretation is not possible					127	-
			48	-	-	-		5	-	-	95.472*	6.15696	1	Two linear fractures		Linear	0	0	0	Posterior parietal (right or left).	Posterior parietal (right or left).			193.04	-
			47	-	-	-		3.5	-	-	94.907*	5.9436	1	Stellate fractures		Interpretation is not possible	Interpretation is not possible	Interpretation is not possible	Interpretation is not possible					177.8	-
			49	-	-	-		5	-	-	65.983*	6.30936	1	Stellate fractures		Interpretation is not possible	Interpretation is not possible	Interpretation is not possible	Interpretation is not possible					203.2	-
			2	-	-	-		4	-	-	102.477*	6.00456	1	Stellate fractures		Interpretation is not possible	Interpretation is not possible	Interpretation is not possible	Interpretation is not possible					182.88	-
			46	-	-	-		4	-	-	54.459*	4.99872	1	Stellate fractures		Interpretation is not possible	Interpretation is not possible	Interpretation is not possible	Interpretation is not possible					127	-
			50	-	-	-		7	-	-	96.602*	6.15696	1	Stellate fractures		Interpretation is not possible	Interpretation is not possible	Interpretation is not possible	Interpretation is not possible					193.04	-
			51	-	-	-		4	-	-	76.265*	5.73024	1	Two linear fractures		Linear	0	0	0					165.1	-
			53	-	-	-		4	-	-	73.44*	5.1816	1	Single linear fracture		Linear	0	0	0					137.16	-
			54	-	-	-		4	-	-	65.418*	5.4864	1	Single linear fracture		Linear	0	0	0					152.4	-
			55	-	-	-		2	-	-	53.668*	5.24256	1	Two linear fractures		Linear	0	0	0					139.7	-

## Sheet: Recalculated Data
Experiment			Individual	Test	Force: N	Velocity: m/s	Pulse Time	Height	Head Weight	Implement Weight	Recalculated velocity as: √2*g*h		Percentage of variation
Hodgson et al. (1970)			1504	2	5871.65	3.13944	0.0026	0.381	-	4.54	2.73408		14.826
			1486	1	5871.65	3.13944	0.0017	0.508	-	4.54	3.15705		-0.557776
			1536	3	5337.87	2.7432	0.0027	0.381	-	4.54	2.73408		0.333389
			1582	5	6005.1	2.7432	0.0025	0.381	-	4.54	2.73408		0.333389
			1589	6	7339.57	2.7432	0.0017	0.381	-	4.54	2.73408		0.333389
			1615	7	4759.6	2.7432	0.0026	0.381	-	4.54	2.73408		0.333389
			1581	4	4225.81	3.53568	0.0022	0.635	-	4.54	3.52969		0.16975
			1471	8	7117.15	3.13944	0.0015	0.508	-	4.54	3.15705		-0.557776
			1584	9	3113.76	1.58496	0.0019	0.127	-	4.54	1.57852		0.407683
			1596	10	7695.42	3.53568	0.002	0.635	-	4.54	3.52969		0.16975
			1616	12	4181.33	2.7432	0.0023	0.381	-	4.54	2.73408		0.333389
			1614	11	5693.72	3.13944	0.0022	0.508	-	4.54	3.15705		-0.557776
(1) Hodgson and Thomas (1971). Data updated from Hodgson and Thomas (1973).			1859	21	3514.1	2.86512	0.006	0.381	4.17	-	2.73408		4.79265
			1871	22	4092.36	2.86512	0.006	0.381	5.3	-	2.73408		4.79265
			1861	23	3336.17	2.86512	0.0075	0.381	4.76	-	2.73408		4.79265
			1843	24	3958.92	3.13944	0.006	0.381	4.85	-	2.73408		14.826
(2) Hodgson and Thomas (1971). Data updated from Hodgson and Thomas (1973).			1890	31	4359.26	2.86512	0.0078	0.508	4.399	-	3.15705		-9.2469
			1905	32	6805.78	3.13944	0.0055	0.508	4.173	-	3.15705		-0.557776
			1912	33	3692.02	3.13944	0.0075	0.508	4.399	-	3.15705		-0.557776
			1906	34	5782.69	3.13944	0.0063	0.508	6.259	-	3.15705		-0.557776
			1910	35	5649.24	3.5052	0.007	0.635	5.261	-	3.52969		-0.693783
(3) Hodgson and Thomas (1971). Data updated from Hodgson and Thomas (1973).			1838	16	4181.33	2.22504	0.005	0.254	4.989	-	2.23237		-0.328392
			1875	20	8896.44	3.13944	0.0075	0.508	4.5359	-	3.15705		-0.557776
(4) Hodgson and Thomas (1971). Data updated from Hodgson and Thomas (1973).			1879	25	12010.2	3.5052	0.0038	0.635	5.488	-	3.52969		-0.693783
			188	26	12677.4	3.5052	0.0025	0.635	4.173	-	3.52969		-0.693783
(5) Hodgson and Thomas (1971). Data updated from Hodgson and Thomas (1973).			1801	7	8896.44	3.87096	0.0038	0.762	4.354	-	3.86658		0.113281
			1820	8	14946	4.4196	0.005	1.016	3.764	-	4.46474		-1.01107
			1819	9	6850.26	2.22504	0.0031	0.254	4.5359	-	2.23237		-0.328392
			1821	10	4670.63	2.22504	0.006	0.254	5.89	-	2.23237		-0.328392
			1829	11	5248.9	2.86512	0.006	0.381	4.21	-	2.73408		4.79265
			44	13	5604.76	2.86512	0.006	0.381	4.08	-	2.73408		4.79265
			57	14	13344.7	3.87096	0.0025	0.762	4.08	-	3.86658		0.113281
(6) Hodgson and Thomas (1971).			1938	36	9563.68	3.5052	0.0047	0.635	4.5359	-	3.52969		-0.693783
			1935	37	4448.22	3.13944	0.009	0.508	6.5317	-	3.15705		-0.557776
			1940	38	2668.93	3.13944	0.01	0.508	4.853	-	3.15705		-0.557776
			1936	39	5070.97	3.5052	0.007	0.635	4.67	-	3.52969		-0.693783
(7) Hodgson and Thomas (1971). Data updated from Hodgson and Thomas (1973).			1701	3	5426.83	2.22504	0.0045	0.254	3.628	-	2.23237		-0.328392
			1699	4	6360.96	2.22504	0.0076	0.254	4.5359	-	2.23237		-0.328392
			1805	6	5426.83	2.22504	0.0076	0.254	4.5359	-	2.23237		-0.328392
			1857	30	7473.01	3.87096	0.0068	0.762	5.352	-	3.86658		0.113281
(1) Hodgson and Thomas (1973).			2054	4	7117.15	3.16992	-	0.508	4.853	-	3.15705		0.407683
			2187	8	8318.17	2.98704	-	0.508	5.488	-	3.15705		-5.38507
			2066	9	5871.65	2.77368	-	0.381	5.397	-	2.73408		1.4482
(2) Hodgson and Thomas (1973).			2146	14	8451.62	3.23088	-	0.508	4.535	-	3.15705		2.3386
			2248	15	10008.5	3.13944	-	0.508	6.486	-	3.15705		-0.557776
			2242	16	10809.2	3.53568	-	0.635	5.26	-	3.52969		0.16975
(3) Hodgson and Thomas (1973).			2246	11	8985.41	2.95656	-	0.381	5.715	-	2.73408		8.1371
			2155	12	6138.55	3.13944	-	0.381	5.352	-	2.73408		14.826
			2268	13	8763	2.83464	-	0.381	4.853	-	2.73408		3.67784
(4) Hodgson and Thomas (1973).			2068	1	5471.31	2.95656	-	0.381	4.898	-	2.73408		8.1371
			2067	2	5471.31	3.29184	-	0.508	4.309	-	3.15705		4.26952
(5) Hodgson and Thomas(1973).			2326	36	4003.4	3.56616	-	0.4572	-	-	2.99504		19.0689
			2312	37	4448.22	3.5052	-	0.4572	-	-	2.99504		17.0335
			2310	38	4181.33	3.44424	-	0.4572	4.49	-	2.99504		14.9981
(6) Hodgson and Thomas (1973).			2115	5	7339.57	2.92608	-	0.381	6.486	-	2.73408		7.02228
			2182	7	5916.14	3.048	-	0.381	5.397	-	2.73408		11.4815
			1930	10	5916.14	3.32232	-	0.381	5.26	-	2.73408		21.5149
(7) Hodgson and Thomas (1973).			2418	34	6939.23	3.23088	-	0.6096	3.719	-	3.45837		-6.57807
			2321	35	6227.51	4.14528	-	0.6096	3.22	-	3.45837		19.8621
